# Supplementary material for: Aicardi-Goutières syndrome-associated gene SAMHD1 preserves genome integrity by preventing R-loop formation at transcription–replication conflict regions
Source: PLoS Genet. 2021 Apr 15;17(4):e1009523. doi: 10.1371/journal.pgen.1009523 (PMC8078737; doi:10.1371/journal.pgen.1009523)
Supplement: S1 Data — (XLSX) [file pgen.1009523.s008.xlsx]

## Sheet: Fig 2B
shLuc	shSAMHD1
1	0.485714
1	0.571429
1	0.727273

## Sheet: Fig 2C
	shLuc			shSAMHD1-#1
0	27	24.7	35.9	28.3	23.7	38.5
4	59.8	41.7	47.6	45.6	40.8	41.6
6	39.6	32.7	28.6	55.3	42.3	43
8	13.4	17.2	18.6	48.9	39.7	42.2
10	9.06	18.5	12.6	26.7	22.5	41.9

## Sheet: Fig 2E
shLuc	shSAMHD1 #1		Relative values	Mean	SEM
0.353262	1.11923		shLuc	1	0.269024
0.000138	20.3494		shSAMHD1 #1	5.64141	0.542088
2.48584	43.9478
3.29581	6.56647
1.15858	41.6328
0	65.2777
28.7539	25.7054
3.43333	21.6681
2.77878	78.9656
8.6367	69.5142
0	4.53005
9.81042	51.0532
0.000134	20.9494
37.8609	8.48649
12.7491	33.7921
25.5163	78.0343
0	44.9238
0.019266	55.0892
8.47638	26.3268
0	12.3481
0.482567	46.6671
2.80308	25.9562
1.76772	29.0027
0	37.7195
0.063434	38.6402
2.06745	15.0496
0.28559	14.5543
57.0234	27.8843
3.8653	0.993949
4.50013	12.6555
0.00116	96.0815
3.82686	64.6636
0.607424	32.2499
0.656797	21.113
0	19.5411
10.7931	28.9783
2.23367	60.9721
0.020216	33.3073
17.2736	20.0991
0	53.3407
0.206291	6.76746
0	17.2634
16.8387	39.2467
0.00025	7.13226
0.029919	13.2273
0.687109	44.5307
25.3705	10.8781
0.000509	72.0621
0	50.2822
0.243232	24.5887

## Sheet: Fig 2H
shLuc	DAPI	gamma-H2AX				shSAMHD1	DAPI	gamma-H2AX
Image 1	103	3	2.91262			Image 1	66	19	28.7879
Image 2	134	13	9.70149			Image 2	40	23	57.5
Image 3	117	5	4.2735			Image 3	37	18	48.6486
Image 4	140	4	2.85714			Image 4	46	21	45.6522
Image 5	128	0	0			Image 5	37	15	40.5405
						Image 6	40	14	35
sum	622	25				Image 7	36	19	52.7778
persentage	4.01929					Image 8	62	19	30.6452
						Image 9	57	19	33.3333
						Image 10	80	17	21.25
						Image 11	73	25	34.2466
						Image 12	86	24	27.907
						sum	660	233
						percentage	35.303

## Sheet: Fig 2J
shLuc	shSAMHD1
20	54
18	52
26	72
19	76
19	83
18	59
17	59
18	78
19	78
23	78
27	83
21	103
27	72
19	89
24	89
19	84
24	95
19	90
20	84
20	107
25	107
20	77
21	79
18	122
22	57
28	68
22	93
20	62
19	57
26	57
21	84
17	61
24	62
19	75
21	75
20	57
23	68
21	58
28	67
19	56
21	111
21	84
22	84
30	62
20	62
20	82
26	67
20	116
23	81
15	85
16	118
15	80
19	113
21	126
25	101
20	121
17	114
18	139
26	102
19	85
16	69
14	83
13	118
14	138
24	163
19	151
16	86
14	153
26	90
21	157
25	74
18	37
15	35
17	47
17	34
15	50
14	53
58	43
60	38
62	30
60	30
54	48
62	39
54	36
62	39
82	29
57	34
72	31
81	35
63	42
60	45
39	55
63	36
37	35
51	47
88	26
53	49
54	49
67	53
56	53
50	46
50	49
62	70
54	48
48	42
49	43
64	80
66	45
69	39
	56
	42
	101
	125

## Sheet: Fig 2L
shLuc	shSAMHD1
4	12
4	6
8	11
6	9
6	8
6	7
7	8
6	11
8	6
9	13
6	10
7	16
8	17
8	21
9	23
6	10
6	11
7	17
5	13
6	17
6	17
7	16
9	15
5	13
6	15
9	13
5	7
6	8
5	13
5	12
7	12
6	8
5	12
8	9
5	11
4	10
5	19
7	11
13	9
17	10
14	10
17	13
11	13
13	12
14	12
12	11
5	189
7	205
11	210
11	133
11	241
11	218
9	198
9	173
7	142
9	155
9	140
11	162
11	235
10	185
8	255
16	218
8	207
7	191
10	143
14	234
14	197
7	167
5	153
11	202
11	187
12	157
8	174
9	192
10	165
7	178
8	192
8	190
11	147
7	231
9	241
11	191
9	184
11	134
11	217
9	208
11	146
11	203
10	196
8	171
8	205
12	217
7	137
10	220
9	155
14	184
15	175
11	173
8	152
10	149
8	190
	120
	119
	133
	134
	111
	184
	139

## Sheet: Fig 3B
Pcna_alone	RNAPII	Luci	Sam
0	1	49	26
1	2	3	28
0	15	4	27
0	6	6	40
0	1	19	28
0	6	27	30
0	0	18	46
0	0	11	38
0	8	2	33
0	11	0	20
1	0	15	30
2	5	3	36
0	2	12	64
0	4	14	35
0	2	1	39
0	7	1	33
0	2	5	37
0	0	0	14
0	1	20	31
0	5	22	20
0	2	1	12
0	4	4	18
0	5	2	25
0	0	1	18
0	0	3	29
0	0	2	21
0	0	2	39
0	4	12	75
0	3	17	16
0	1	6	49
0	7	16	15
1	3	18	29
0	1	11	28
0	1	33	35
0	3	21	25
0	3	7	43
0	1	19	10
0	0	19	13
1	0	3	38
0	2	10	39
0	1	18	10
0	1	6	33
0	0	15	21
0	6	22	15
0	1	14	21
2	0	19	14
0	3	45	20
0	1	28	69
0	0	49	19
1	1	12	30

## Sheet: Fig 3D
shLuc-RNASE H minus	shLuc-RNASE H plus	shSAMHD1_RNASE H minus	shSAMHD1_RNASE H plus
1.38477	1.45356	10.6608	1.84275
1.10879	3.02197	3.62362	2.98096
1.8878	2.13146	4.31283	2.94412
1.97619	2.30693	4.46953	2.97613
1.66762	2.27737	3.89739	2.20444
2.09018	1.8468	3.09816	2.34833
1.61328	2.26285	2.61773	1.75688
1.93595	2.57653	4.09321	2.17089
1.69986	3.4286	4.81499	1.75858
1.32996	2.27439	5.30046	3.53857
1.54912	2.25481	6.11619	2.52847
2.82277	2.20682	5.71014	3.28914
2.11626	2.59454	3.00894	4.57711
2.23131	5.36736	4.32784	5.1124
4.93234	1.60403	2.54841	3.5389
2.26904	2.63177	3.59205	1.66603
5.82218	1.6711	3.72283	6.33399
4.05178	1.71494	2.11446	1.50184
1.66393	2.73523	5.21611	3.45214
3.67671	1.50399	2.94965	5.09863
3.0882	2.0109	3.66206	4.34591
3.18524	2.96192	4.87865	2.73019
2.23496	4.30118	3.04075	3.20764
2.65711	2.37478	2.26291	1.94937
3.42956	3.53658	2.0056	3.5855
3.22358	2.32314	2.45816	4.08942
4.88293	1.9438	4.12586	3.11967
5.16698	2.40659	3.36198	5.71398
	1.37057	3.57733	2.21593
	1.75783	4.12452	2.35048
	3.76687	9.48863	2.30921
	1.42664	5.67736	2.10695
	2.36074
	2.53044
	2.42368

## Sheet: Fig 3F
siCON			siSAMHD1			siSETX			siTHOC1			siMRE11
1	1	1	1.70803	1.36145	2.04237	1.54744	1.22892	2.30509	1.62044	1.6747	1.3983	2.61314	1.14458	1.24576

## Sheet: Fig 3H
	shLuc-		shLuc+		shSAMHD1-		shSAMHD1+
RPL13A	1	1	0.7832	0.40129	2.3399	2.56209	0.68916	0.77321
	shLuc-		shLuc+		shSAMHD1-		shSAMHD1+
NEK7 HO	1	1	0.547307	1.50998	4.6441	5.24763	0.436638	1.96362
	shLuc-		shLuc+		shSAMHD1-		shSAMHD1+
NEK7 CD	1	1	0.33412	1.35802	1.05048	2.1301	0.280566	1.69952
	shLuc-		shLuc+		shSAMHD1-		shSAMHD1+
SEC24D HO	1	1	0.091412	0.368479	1.87197	2.09044	0.420191	0.256187
	shLuc-		shLuc+		shSAMHD1-		shSAMHD1+
SEC24D CD	1	1	0.35912	0.252651	1.42825	1.49614	0.883702	0.308922

[truncated: 16 more sheets: Fig 4A, Fig 4C, Fig 4F, Fig 4H, S2B fig, S2D fig, S3C fig, S3H fig, S4A fig, S4C fig, S4D fig, S4G fig, S4H fig, S4I fig, S5B fig, S5D fig]
